# Supplementary material for: Controlled Synthesis of Tungsten Oxide Nanomaterials with Different Morphologies and Their Gas-Sensing Properties for Formaldehyde in Vegetables
Source: Biosensors (Basel). 2025 Jun 20;15(7):400. doi: 10.3390/bios15070400 (PMC12293331; doi:10.3390/bios15070400)
Supplement: Supplementary file 1 [file biosensors-15-00400-s001.zip]

Archive with 1 entries (1 files):
- biosensors-3664262-supplementary.pdf
